# Supplementary material for: Synthesis and Ultrafast Broadband Optical Limiting Properties of a Two-Branched Twistacene
Source: Molecules. 2022 Jun 1;27(11):3564. doi: 10.3390/molecules27113564 (PMC9181967; doi:10.3390/molecules27113564)
Supplement: Supplementary file 1 [file molecules-27-03564-s001.zip]

Archive with 1 entries (1 files):
- molecules-1742081-supplementary.pdf
